# Supplementary material for: Mendelian non-syndromic and syndromic hearing loss genes contribute to presbycusis
Source: Eur J Hum Genet. 2025 Mar 7;33(6):758–67. doi: 10.1038/s41431-025-01789-x (PMC12185688; doi:10.1038/s41431-025-01789-x)
Supplement: Supplementary file 3 — Supplemental Table S2 [file 41431_2025_1789_MOESM3_ESM.xlsx]

## Sheet: Table S3
Table S2: Genome-wide significant associations of variants with MAF>0.005 with age-related hearing loss phenotypes in genes not associated with Mendelian phenotypes
Chr	Gene	Variant	rsID	EAF	H-aid		H-both		H-noise		H-both		HL Phenotype
					β (SE)	P	β (SE)	P	β (SE)	P	β (SE)	P
1	NASP	c.G714A:p.P238P	rs2230657	0.47	-0.02(0.01)	1.1x10-1	-0.03(0.01)	3.6x10-9**	-0.02(0.01)	2.3x10-6	-0.04(0.01)	1.7x10-9**	Novel ARHL gene
		c.A1248G:p.S416S	rs2230658	0.7	-0.04(0.01)	9.4x10-3	-0.04(0.01)	9.2x10-11**	-0.03(0.01)	8.1x10-8	-0.04(0.01)	1.8x10-10**
		c.C1278T:p.T426T	rs2230659	0.7	-0.03(0.01)	1.0x10-2	-0.04(0.01)	1.1x10-10**	-0.03(0.01)	1.4x10-7	-0.04(0.01)	2.2x10-10**
		1:45615275:A:C	rs1972410	0.7	-0.03(0.01)	1.3x10-2	-0.04(0.01)	1.3x10-10**	-0.03(0.01)	1.9x10-7	-0.04(0.01)	2.8x10-10**
		1:45616288:C:T	rs2253862	0.7	-0.04(0.01)	2.7x10-3	-0.04(0.01)	8.4x10-12**	-0.03(0.01)	1.7x10-7	-0.04(0.01)	3.6x10-11**
		1:45616759:C:A	rs2991988	0.7	-0.04(0.01)	8.0x10-3	-0.04(0.01)	2.6x10-11**	-0.03(0.01)	1.6x10-8*	-0.05(0.01)	8.0x10-12**
1	CCDC17	1:45620180:C:T	rs2275085	0.7	-0.03(0.01)	2.0x10-2	-0.04(0.01)	6.8x10-9**	-0.03(0.01)	1.4x10-6	-0.04(0.01)	1.2x10-8**	ARHL (PMID: 34108613)
		1:45620207:C:G	rs2275086	0.7	-0.03(0.01)	1.0x10-2	-0.04(0.01)	3.7x10-10**	-0.03(0.01)	2.8x10-7	-0.04(0.01)	7.1x10-10**
		c.G1739A:p.S580N	rs3014246	0.7	-0.03(0.01)	1.2x10-2	-0.04(0.01)	1.0x10-10**	-0.03(0.01)	1.9x10-7	-0.04(0.01)	2.0x10-10**
		1:45621241:C:T	rs3014245	0.7	-0.03(0.01)	1.3x10-2	-0.04(0.01)	1.1x10-10**	-0.03(0.01)	2.3x10-7	-0.04(0.01)	2.2x10-10**
		c.C1058T:p.P353L	rs3014242	0.7	-0.03(0.01)	1.3x10-2	-0.04(0.01)	1.9x10-10**	-0.03(0.01)	2.4x10-7	-0.04(0.01)	3.6x10-10**
		1:45622207:A:G	rs3014241	0.71	-0.03(0.01)	1.5x10-2	-0.04(0.01)	1.2x10-10**	-0.03(0.01)	3.2x10-7	-0.04(0.01)	3.2x10-10**
		1:45623553:C:G	rs3014240	0.7	-0.03(0.01)	1.5x10-2	-0.04(0.01)	1.3x10-10**	-0.03(0.01)	2.4x10-7	-0.04(0.01)	2.3x10-10**
1	GPBP1L1	c.T1326C:p.S442S	rs1250	0.29	0.03(0.01)	1.8x10-2	0.04(0.01)	3.8x10-10**	0.03(0.01)	2.4x10-7	0.04(0.01)	6.1x10-10**	ARHL (PMID:37165447)
		c.A1248G:p.K416K	rs1135812	0.3	0.03(0.01)	1.1x10-2	0.04(0.01)	4.3x10-11**	0.03(0.01)	1.7x10-7	0.04(0.01)	1.4x10-10**
		1:45660118:C:A	rs3811435	0.29	0.04(0.01)	3.2x10-3	0.04(0.01)	2.8x10-10**	0.03(0.01)	2.2x10-7	0.04(0.01)	4.8x10-10**
		1:45660208:T:C	rs3811436	0.3	0.04(0.01)	8.4x10-3	0.04(0.01)	7.9x10-11**	0.03(0.01)	1.3x10-7	0.04(0.01)	1.6x10-10**
1	IPP	1:45699174:A:T	rs10749856	0.3	0.04(0.01)	6.9x10-3	0.04(0.01)	7.0x10-11**	0.03(0.01)	8.3x10-8	0.04(0.01)	1.5x10-10**	ARHL (PMID: 31645637)
		1:45700203:G:GA	rs397749022	0.28	0.03(0.01)	1.4x10-2	0.04(0.01)	4.1x10-10**	0.03(0.01)	1.1x10-7	0.04(0.01)	6.3x10-10**
		c.A791G:p.K264R	rs28375469	0.3	0.04(0.01)	7.9x10-3	0.04(0.01)	3.5x10-11**	0.03(0.01)	9.4x10-8	0.04(0.01)	5.9x10-11**
1	MAST2	1:45824639:GTA:G	rs10561161	0.3	0.04(0.01)	5.7x10-3	0.04(0.01)	2.4x10-11**	0.03(0.01)	4.8x10-7	0.04(0.01)	1.5x10-10**	ARHL (PMID: 34847940, 36788145)
		1:46001049:T:C	rs11589562	0.44	-0.02(0.01)	8.7x10-2	-0.04(0.01)	7.5x10-10**	-0.02(0.01)	5.1x10-6	-0.04(0.01)	2.5x10-10**
		1:46021880:G:A	rs2275426	0.44	-0.02(0.01)	5.1x10-2	-0.04(0.01)	2.4x10-10**	-0.02(0.01)	1.1x10-6	-0.04(0.01)	2.2x10-11**
		1:46021888:A:G	rs946524	0.7	-0.04(0.01)	2.1x10-3	-0.04(0.01)	2.4x10-11**	-0.03(0.01)	1.5x10-7	-0.04(0.01)	1.2x10-10**
		c.T1977G:p.I659M	rs1707336	0.44	-0.02(0.01)	6.5x10-2	-0.04(0.01)	6.6x10-11**	-0.02(0.01)	3.7x10-7	-0.04(0.01)	1.0x10-11**
		c.A2739G:p.S913S	rs925524	0.71	-0.04(0.01)	3.1x10-3	-0.04(0.01)	9.6x10-11**	-0.03(0.01)	4.0x10-7	-0.04(0.01)	3.1x10-10**
		c.A3522G:p.V1174V	rs1622208	0.71	-0.04(0.01)	2.8x10-3	-0.04(0.01)	1.7x10-11**	-0.03(0.01)	8.5x10-8	-0.04(0.01)	6.2x10-11**
1	P3R3URF-PIK3R3;PIK3R3	c.C423T:p.S141S	rs785468	0.71	-0.04(0.01)	1.8x10-3	-0.04(0.01)	1.0x10-11**	-0.03(0.01)	1.0x10-7	-0.04(0.01)	4.5x10-11	ARHL (PMID: 37165447, 36788145)
		c.T381A:p.N127K	rs785467	0.71	-0.04(0.01)	2.7x10-3	-0.04(0.01)	9.1x10-12**	-0.03(0.01)	8.2x10-8	-0.04(0.01)	4.0x10-11
		1:46132597:C:A	rs1707304	0.44	-0.02(0.01)	6.5x10-2	-0.04(0.01)	5.9x10-11**	-0.03(0.01)	1.3x10-7	-0.04(0.01)	5.2x10-12
		1:46132601:A:C	rs1707303	0.7	-0.04(0.01)	2.5x10-3	-0.04(0.01)	4.8x10-12**	-0.03(0.01)	4.5x10-8	-0.04(0.01)	2.0x10-11
2	KLF7	2:207166747:C:T	rs57314858	0.41	-0.02(0.01)	8.1x10-2	-0.03(0.01)	1.3x10-6**	-0.02(0.01)	1.0x10-5	-0.03(0.01)	3.5x10-8	ARHL (PMID:35580588, 31564434)
3	HCLS1	c.993delinsTGAGCCTGAGCCC:p.E338_N339insPEPE	rs150627065	0.21	0.07(0.02)	5.6x10-7	0.04(0.01)	5.6x10-9**	0.03(0.01)	1.4x10-7	0.04(0.01)	9.8x10-9**	Novel ARHL gene
		c.C579T:p.A193A	rs3772126	0.22	0.06(0.01)	9.8x10-6	0.04(0.01)	3.2x10-8*	0.03(0.01)	1.5x10-6	0.04(0.01)	9.9x10-8
3	GOLGB1	3:121664450:G:A	rs7153	0.22	0.06(0.02)	3.5x10-5	0.04(0.01)	2.3x10-8*	0.03(0.01)	1.4x10-6	0.04(0.01)	9.1x10-8	Novel ARHL gene
		3:121681878:G:A	rs1463736	0.22	0.06(0.02)	3.9x10-5	0.04(0.01)	2.8x10-8*	0.03(0.01)	6.0x10-7	0.04(0.01)	7.1x10-8
		c.G5069A:p.G1690D	rs1127412	0.23	0.06(0.01)	1.6x10-5	0.04(0.01)	2.6x10-8*	0.03(0.01)	1.4x10-6	0.04(0.01)	6.9x10-8
		c.A3410G:p.Y1137C	rs3732410	0.23	0.06(0.01)	1.3x10-5	0.04(0.01)	2.2x10-8*	0.03(0.01)	8.5x10-7	0.04(0.01)	5.7x10-8
		c.C2507G:p.T836S	rs3732407	0.22	0.07(0.02)	5.4x10-6	0.04(0.01)	2.7x10-8*	0.03(0.01)	1.7x10-6	0.04(0.01)	8.1x10-8
5	UTP15	5:73578976:G:A	rs12652195	0.38	-0.07(0.01)	2.8x10-8*	-0.04(0.01)	2.0x10-11**	-0.02(0.01)	3.9x10-6	-0.04(0.01)	4.0x10-10**	ARHL (PMID: 32986727, 34108613, 35661827, 34847940, 37165447, 36788145)
5	ARHGEF28	c.T673C:p.W225R	rs7714670	0.47	0.10(0.01)	6.6x10-15**	0.05(0.01)	1.4x10-20**	0.04(0.01)	1.6x10-13**	0.05(0.01)	5.4x10-20**	ARHL (PMID: 32986727, 34108613, 35661827, 34847940, 37165447, 36788145)
		5:73780632:G:A	rs11949860	0.47	0.10(0.01)	6.8x10-15**	0.05(0.01)	6.2x10-20**	0.04(0.01)	2.7x10-13**	0.05(0.01)	3.4x10-19**
		5:73780649:GT:G	rs35525194	0.48	0.10(0.01)	1.7x10-14**	0.05(0.01)	9.7x10-19**	0.03(0.01)	2.2x10-11**	0.05(0.01)	6.0x10-18**
		c.C851A:p.P284Q	rs6453022	0.5	0.10(0.01)	1.0x10-14**	0.05(0.01)	7.0x10-21**	0.04(0.01)	4.1x10-13**	0.05(0.01)	3.0x10-21**
		c.T945C:p.A315A	rs7716253	0.53	0.10(0.01)	5.3x10-16**	0.05(0.01)	8.3x10-18**	0.03(0.01)	2.9x10-12**	0.05(0.01)	1.4x10-16**
		5:73795301:T:A	rs2973549	0.48	0.10(0.01)	5.1x10-15**	0.05(0.01)	6.9x10-19**	0.04(0.01)	4.0x10-13**	0.05(0.01)	3.4x10-18**
		5:73795403:C:T	rs2973548	0.48	0.10(0.01)	8.8x10-15**	0.05(0.01)	1.6x10-18**	0.03(0.01)	4.9x10-13**	0.05(0.01)	6.4x10-18**
		c.A741G:p.S247S	rs2973568	0.58	0.09(0.01)	7.5x10-12**	0.04(0.01)	1.8x10-10**	0.02(0.01)	7.1x10-7	0.04(0.01)	4.9x10-11**
		5:73864905:G:A	rs1014550	0.6	0.09(0.01)	1.4x10-12**	0.04(0.01)	1.1x10-11**	0.03(0.01)	4.7x10-7	0.04(0.01)	1.7x10-12**
5	ABLIM3	5:149259499:C:T	rs1438688	0.48	0.04(0.01)	1.3x10-3	0.03(0.01)	2.0x10-8*	0.02(0.01)	3.8x10-5	0.03(0.01)	7.5x10-7	ARHL (PMID: 34108613, 34847940, 37165447)
6	HLA-DRB5	c.A357G:p.T119T	rs78412103	0.02	0.19(0.04)	3.0x10-6	0.10(0.02)	3.2x10-7	0.07(0.02)	2.3x10-5	0.11(0.02)	1.9x10-8*	ARHL (PMID:34847940)
6	SLC22A7	6:43301291:A:C	rs1574430	0.61	0.08(0.01)	2.6x10-11**	0.05(0.01)	1.5x10-19**	0.05(0.01)	1.5x10-20**	0.06(0.01)	6.9x10-23**	ARHL(PMID:36788145)
		c.C1269T:p.S423S	rs2270860	0.29	-0.07(0.01)	1.1x10-7	-0.05(0.01)	6.1x10-15**	-0.04(0.01)	3.5x10-14**	-0.05(0.01)	9.2x10-16**
6	CRIP3	c.T431C:p.I144T	rs2242416	0.61	0.08(0.01)	2.8x10-11**	0.05(0.01)	1.3x10-19**	0.05(0.01)	1.2x10-20**	0.06(0.01)	5.8x10-23**	ARHL(PMID:34108613, 37165447, 36788145)
		6:43308650:G:C	rs12193537	0.19	-0.07(0.02)	9.1x10-6	-0.04(0.01)	1.0x10-7	-0.04(0.01)	2.9x10-8*	-0.04(0.01)	2.0x10-8*
		6:43308652:G:A	rs2254303	0.61	0.08(0.01)	3.0x10-10**	0.05(0.01)	1.2x10-18**	0.05(0.01)	2.1x10-20**	0.06(0.01)	7.2x10-22**
6	ABCC10	6:43433367:G:A	rs9394952	0.49	0.06(0.01)	1.2x10-6	0.04(0.01)	6.2x10-12**	0.03(0.01)	9.4x10-11**	0.04(0.01)	6.6x10-13**	ARHL (PMID:34108613)
6	SNAP91	6:83607814:A:T	rs7752421	0.44	0.06(0.01)	1.7x10-6	0.03(0.01)	8.0x10-10**	0.03(0.01)	2.2x10-8*	0.04(0.01)	1.3x10-11**	ARHL (PMID:34108613, 35661827)
6	SYNJ2	c.T1641C:p.V547V	rs2296508	0.52	0.06(0.01)	1.2x10-6	0.04(0.01)	2.0x10-10**	0.03(0.01)	2.4x10-7	0.04(0.01)	6.6x10-10**	ARHL (PMID:32986727, 34108613, 35661827, 34847940, 37165447, 36788145)
		c.G1845T:p.A615A	rs2296507	0.51	0.06(0.01)	1.5x10-6	0.04(0.01)	8.3x10-11**	0.03(0.01)	8.3x10-8	0.04(0.01)	2.4x10-10**
		6:158081105:G:T	rs2256014	0.51	0.06(0.01)	1.2x10-6	0.04(0.01)	3.6x10-11**	0.03(0.01)	5.1x10-8	0.04(0.01)	1.1x10-10**
		6:158083333:G:A	rs1744175	0.63	0.06(0.01)	1.2x10-6	0.03(0.01)	3.6x10-9**	0.02(0.01)	3.1x10-6	0.04(0.01)	4.0x10-9**
		6:158083949:C:T	rs2236401	0.51	0.06(0.01)	1.1x10-6	0.04(0.01)	5.9x10-11**	0.03(0.01)	8.3x10-8	0.04(0.01)	2.1x10-10**
		c.G2592A:p.R864R	rs2296506	0.51	0.06(0.01)	1.5x10-7	0.04(0.01)	2.2x10-11**	0.03(0.01)	3.2x10-8*	0.04(0.01)	2.1x10-10**
		c.A3692G:p.E1231G	rs2502601	0.51	0.06(0.01)	5.9x10-7	0.04(0.01)	9.7x10-11**	0.03(0.01)	5.2x10-8	0.04(0.01)	2.2x10-10**
		6:158096419:A:G	rs2502600	0.51	0.06(0.01)	3.8x10-7	0.04(0.01)	1.3x10-10**	0.03(0.01)	6.9x10-8	0.04(0.01)	2.6x10-10**
		c.1256C>T:p.T419M	rs146694394	5.5×10-3	0.46(0.07)	2.0×10-9**	0.28(0.04)	6.0×10-15**	0.19(0.03)	4.9×10-9**	0.28(0.04)	9.4×10-14**
7	GRM3	7:86644880:T:G	rs274623	0.63	-0.02(0.01)	1.3x10-1	-0.02(0.01)	1.1x10-4	-0.03(0.01)	2.7x10-10**	-0.03(0.01)	2.0x10-6	Speech-in-noise (PMID: 38849415)
7	TMEM213	c.G107C:p.S36T	rs61729750	0.62	0.07(0.01)	1.5x10-7	0.03(0.01)	1.2x10-8**	0.02(0.01)	8.0x10-7	0.04(0.01)	7.8x10-10**	ARHL (PMID: 32986727, 34108613)
8	CHMP4C	c.T368T:p.M123M	rs137960856	0.07	0.10(0.02)	6.3x10-5	0.07(0.01)	1.1x10-9**	0.05(0.01)	4.4x10-7	0.07(0.01)	1.6x10-10	ARHL (PMID:32986727, 34108613, 34847940, 37165447)
		c.G694A:p.A232T	rs35094336	0.07	0.10(0.02)	5.7x10-5	0.07(0.01)	7.3x10-10**	0.05(0.01)	2.1x10-7	0.07(0.01)	1.1x10-10
8	SYBU	8:109643108:T:C	rs11998387	0.33	-0.07(0.01)	3.5x10-8*	-0.02(0.01)	1.9x10-4	-0.01(0.01)	7.2x10-3	-0.02(0.01)	1.6x10-4	Novel ARHL gene
8	PTK2	8:140669718:T:C	rs10283368	0.49	0.04(0.01)	5.5x10-4	0.03(0.01)	4.3x10-10**	0.03(0.01)	5.7x10-8	0.04(0.01)	6.8x10-10**	ARHL (PMID:37165447)
		8:140675407:T:C	rs13249806	0.49	0.04(0.01)	6.9x10-4	0.03(0.01)	5.2x10-10**	0.03(0.01)	5.5x10-8	0.04(0.01)	1.5x10-9**
10	VCL	c.G2388A:p.P796P	rs767809	0.57	0.04(0.01)	1.8x10-3	0.03(0.01)	2.5x10-8*	0.02(0.01)	1.1x10-6	0.03(0.01)	3.9x10-9**	Novel ARHL gene
		g.74107171C>T	rs2131957	0.574	0.04(0.01)	1.8x10-3	0.03(0.01)	1.2x10-8**	0.02(0.01)	3.0x10-6	0.03(0.01)	2.9x10-9**
		g.74114134C>T	rs10824072	0.575	0.04(0.01)	1.5x10-3	0.03(0.01)	8.5x10-9**	0.02(0.01)	2.9x10-6	0.04(0.01)	2.1x10-9**
11	PHLDB1	c.A2595G:p.E865E	rs483598	0.55	-0.06(0.01)	1.3x10-6	-0.03(0.01)	1.4x10-9**	-0.02(0.01)	1.2x10-6	-0.04(0.01)	1.3x10-9**	ARHL (PMID: 32986727, 34108613, 35661827, 34847940, 37165447)
		11:118639844:A:G	rs4245184	0.57	-0.06(0.01)	1.3x10-6	-0.03(0.01)	4.7x10-10**	-0.02(0.01)	3.1x10-6	-0.04(0.01)	1.5x10-9**
12	KCTD10	12:109471206:A:G	rs2058804	0.52	0.02(0.01)	5.1x10-2	0.03(0.01)	2.1x10-8*	0.02(0.01)	6.0x10-6	0.03(0.01)	9.2x10-8	ARHL (PMID: 35661827, 34847940)
12	MMAB	c.T716A:p.M239K	rs9593	0.52	0.03(0.01)	4.3x10-2	0.03(0.01)	3.2x10-8*	0.02(0.01)	5.4x10-6	0.03(0.01)	1.5x10-7	Novel ARHL gene
14	RTRAF	14:52008003:C:T	rs1476284	0.34	0.08(0.01)	2.1x10-10**	0.04(0.01)	1.1x10-9**	0.02(0.01)	3.1x10-6	0.04(0.01)	3.1x10-10**	Novel ARHL gene
17	ACADVL;DLG4	17:7218466:T:C	rs2521985	0.63	-0.05(0.01)	5.5x10-4	-0.03(0.01)	3.7x10-8*	-0.02(0.01)	8.5x10-4	-0.04(0.01)	5.7x10-9**	ARHL (PMID: 34108613, 34847940)
17	ACADVL	17:7224399:T:C	rs17671352	0.62	-0.05(0.01)	2.4x10-4	-0.03(0.01)	5.9x10-9**	-0.02(0.01)	2.5x10-4	-0.04(0.01)	5.1x10-10**
17	DVL2	c.A1662G:p.Q554Q	rs35594616	0.62	-0.05(0.01)	1.5x10-4	-0.03(0.01)	3.7x10-9**	-0.02(0.01)	2.3x10-4	-0.04(0.01)	3.6x10-10**	ARHL (PMID:37165447)
		17:7226655:A:G	rs2074222	0.62	-0.05(0.01)	1.7x10-4	-0.03(0.01)	5.2x10-9**	-0.02(0.01)	1.9x10-4	-0.04(0.01)	4.6x10-10**
		c.C621T:p.S207S	rs222836	0.52	-0.05(0.01)	1.7x10-4	-0.03(0.01)	4.0x10-10**	-0.02(0.01)	9.0x10-5	-0.04(0.01)	4.2x10-11**
		17:7230810:A:G	rs222835	0.57	-0.05(0.01)	1.8x10-5	-0.03(0.01)	1.7x10-8*	-0.02(0.01)	1.9x10-3	-0.03(0.01)	8.7x10-9**
17	PHF23	17:7235919:G:A	rs222851	0.4	0.05(0.01)	6.7x10-5	0.03(0.01)	2.7x10-7	0.02(0.01)	1.8x10-3	0.03(0.01)	4.3x10-8*	Novel ARHL gene
17	ARHGAP27	17:45395941:C:G	rs62064597	0.18	0.08(0.02)	1.6x10-6	0.04(0.01)	4.2x10-7	0.04(0.01)	4.2x10-10**	0.04(0.01)	1.8x10-9**	Novel ARHL gene
		17:45397302:C:G	rs62064598	0.19	0.07(0.02)	6.4x10-6	0.03(0.01)	1.5x10-6	0.04(0.01)	1.1x10-9**	0.04(0.01)	6.8x10-9**
		17:45410208:C:A	rs35327136	0.18	0.07(0.02)	2.2x10-6	0.04(0.01)	2.8x10-7	0.04(0.01)	2.4x10-10**	0.05(0.01)	1.2x10-9**
		17:45425634:G:A	rs62064651	0.19	0.07(0.02)	2.6x10-6	0.04(0.01)	2.6x10-7	0.04(0.01)	3.3x10-10**	0.05(0.01)	1.2x10-9**
		c.G349A:p.A117T	rs12949256	0.19	0.07(0.02)	2.9x10-6	0.04(0.01)	2.3x10-7	0.04(0.01)	3.9x10-10**	0.05(0.01)	1.1x10-9**
		c.C243T:p.P81P	rs7220206	0.19	0.07(0.02)	2.9x10-6	0.04(0.01)	2.5x10-7	0.04(0.01)	4.5x10-10**	0.05(0.01)	1.2x10-9**
		17:45430283:A:G	rs7222444	0.19	0.07(0.02)	3.0x10-6	0.04(0.01)	2.5x10-7	0.04(0.01)	4.7x10-10**	0.05(0.01)	1.2x10-9**
17	PLEKHM1	17:45439688:G:A	rs62064657	0.18	0.07(0.02)	3.8x10-6	0.04(0.01)	2.7x10-7	0.04(0.01)	4.1x10-10**	0.04(0.01)	1.8x10-9**	Novel ARHL gene
		c.A990G:p.T330T	rs1879581	0.19	0.07(0.02)	5.2x10-6	0.04(0.01)	1.7x10-7	0.04(0.01)	2.1x10-10**	0.05(0.01)	7.9x10-10**
		c.C852T:p.C284C	rs71238846	0.19	0.07(0.02)	3.4x10-6	0.04(0.01)	1.3x10-7	0.04(0.01)	1.4x10-10**	0.05(0.01)	7.0x10-10**
		c.C672G:p.S224S	rs12452076	0.18	0.08(0.02)	2.5x10-6	0.04(0.01)	3.3x10-7	0.04(0.01)	7.9x10-10**	0.05(0.01)	1.3x10-9**
		c.G468A:p.R156R	rs12452273	0.19	0.07(0.02)	4.3x10-6	0.04(0.01)	1.7x10-7	0.04(0.01)	1.9x10-10**	0.05(0.01)	7.5x10-10**
		17:45477887:A:G	rs56192752	0.18	0.07(0.02)	1.2x10-5	0.03(0.01)	1.4x10-6	0.04(0.01)	1.4x10-9**	0.04(0.01)	5.5x10-9**
17	CRHR1;LINC02210-CRHR1	17:45816385:A:G	rs8073146	0.23	0.08(0.01)	1.3x10-8*	0.04(0.01)	6.1x10-8	0.04(0.01)	1.4x10-10**	0.04(0.01)	9.7x10-10**	Novel ARHL gene
		17:45816403:GC:G	rs68004164	0.23	0.08(0.01)	1.3x10-8*	0.04(0.01)	6.8x10-8	0.04(0.01)	1.6x10-10**	0.04(0.01)	1.0x10-9**
		17:45816406:TGCCTG:T	rs66475418	0.23	0.08(0.01)	1.3x10-8*	0.04(0.01)	9.2x10-8	0.04(0.01)	2.3x10-10**	0.04(0.01)	1.6x10-9**
		17:45829360:A:C	rs17425752	0.22	0.09(0.02)	1.5x10-9**	0.04(0.01)	2.1x10-8*	0.04(0.01)	1.5x10-10**	0.04(0.01)	2.2x10-10**
		17:45830275:C:CAGGTGG	rs3029044	0.23	0.08(0.01)	1.1x10-8**	0.04(0.01)	5.4x10-8	0.04(0.01)	1.0x10-10**	0.04(0.01)	7.9x10-10**
		17:45830379:C:T	rs1876831	0.23	0.08(0.01)	8.3x10-9**	0.04(0.01)	5.7x10-8	0.04(0.01)	1.0x10-10**	0.04(0.01)	7.8x10-10**
		c.T144C:p.T48T	rs16940665	0.23	0.08(0.01)	1.2x10-8**	0.04(0.01)	4.2x10-8*	0.04(0.01)	9.2x10-11**	0.04(0.01)	5.4x10-10**
		17:45830600:G:A	rs16940668	0.22	0.08(0.01)	1.4x10-8*	0.04(0.01)	5.2x10-8	0.04(0.01)	1.0x10-10**	0.04(0.01)	8.2x10-10**
		c.C249T:p.C83C	rs16940674	0.22	0.08(0.01)	6.3x10-9**	0.04(0.01)	2.4x10-8*	0.04(0.01)	2.9x10-11**	0.04(0.01)	3.6x10-10**
		17:45833670:G:A	rs16940676	0.22	0.08(0.02)	3.1x10-8*	0.04(0.01)	1.2x10-7	0.04(0.01)	3.6x10-10**	0.04(0.01)	2.5x10-9**
		17:45833986:C:T	rs1876830	0.22	0.08(0.01)	1.6x10-8*	0.04(0.01)	2.3x10-8*	0.04(0.01)	4.1x10-11**	0.04(0.01)	3.2x10-10**
		17:45834058:C:T	rs41457044	0.22	0.08(0.01)	1.8x10-8*	0.04(0.01)	3.9x10-8*	0.04(0.01)	6.4x10-11**	0.04(0.01)	4.5x10-10**
		17:45834077:T:C	rs1876829	0.22	0.08(0.01)	1.5x10-8*	0.04(0.01)	7.8x10-8	0.04(0.01)	1.9x10-10**	0.04(0.01)	1.1x10-9**
		17:45834532:C:T	rs16940677	0.22	0.08(0.02)	1.6x10-8*	0.04(0.01)	2.2x10-8*	0.04(0.01)	6.7x10-11**	0.04(0.01)	6.6x10-10**
		c.G838C:p.E280Q	rs16940681	0.22	0.08(0.01)	1.0x10-8**	0.04(0.01)	4.0x10-8*	0.04(0.01)	1.2x10-10**	0.04(0.01)	5.8x10-10**
17	SPPL2C	c.T670C:p.S224P	rs62621252	0.22	0.08(0.01)	1.4x10-8*	0.04(0.01)	3.6x10-8*	0.04(0.01)	5.9x10-11**	0.04(0.01)	4.6x10-10**	Novel ARHL gene
		c.G994A:p.A332T	rs62054815	0.23	0.08(0.01)	9.7x10-9**	0.04(0.01)	4.5x10-8*	0.04(0.01)	1.0x10-10**	0.04(0.01)	5.9x10-10**
		c.G1382C:p.R461P	rs12185233	0.22	0.08(0.01)	1.5x10-8*	0.04(0.01)	8.3x10-8	0.04(0.01)	1.9x10-10**	0.04(0.01)	1.2x10-9**
		c.A1411G:p.I471V	rs12185268	0.22	0.08(0.01)	1.5x10-8*	0.04(0.01)	6.2x10-8	0.04(0.01)	1.6x10-10**	0.04(0.01)	9.8x10-10**
		c.C1431T:p.T477T	rs12185235	0.22	0.08(0.01)	1.1x10-8**	0.04(0.01)	5.4x10-8	0.04(0.01)	1.4x10-10**	0.04(0.01)	6.7x10-10**
		c.T1662C:p.D554D	rs11079725	0.23	0.08(0.01)	1.0x10-8**	0.04(0.01)	4.2x10-8*	0.04(0.01)	9.2x10-11**	0.04(0.01)	5.5x10-10**
		c.T1801C:p.S601P	rs12373123	0.23	0.08(0.01)	6.6x10-9**	0.04(0.01)	2.7x10-8*	0.04(0.01)	6.8x10-11**	0.04(0.01)	3.8x10-10**
		c.G1858A:p.G620R	rs12373139	0.23	0.08(0.01)	1.0x10-8**	0.04(0.01)	4.8x10-8*	0.04(0.01)	1.0x10-10**	0.04(0.01)	6.5x10-10**
		c.C1928G:p.P643R	rs12373142	0.23	0.08(0.01)	1.4x10-8*	0.04(0.01)	4.1x10-8*	0.04(0.01)	8.3x10-11**	0.04(0.01)	4.4x10-10**
		c.T1947C:p.H649H	rs12373124	0.23	0.08(0.01)	1.1x10-8**	0.04(0.01)	4.7x10-8*	0.04(0.01)	9.9x10-11**	0.04(0.01)	6.6x10-10**
		c.G1959A:p.Q653Q	rs12373140	0.23	0.08(0.01)	1.1x10-8**	0.04(0.01)	4.5x10-8*	0.04(0.01)	9.4x10-11**	0.04(0.01)	6.0x10-10**
17	MAPT-AS1; MAPT	17:45846971:A:C	rs12373168	0.23	0.08(0.01)	1.4x10-8*	0.04(0.01)	4.3x10-8*	0.04(0.01)	1.5x10-10**	0.04(0.01)	4.8x10-10**	Novel ARHL gene
		17:45962325:A:G	rs17650901	0.23	0.08(0.01)	1.9x10-8*	0.04(0.01)	7.1x10-8	0.04(0.01)	1.6x10-10**	0.04(0.01)	1.2x10-9**
		17:45971963:C:T	rs75242405	0.23	0.08(0.01)	1.9x10-8*	0.03(0.01)	2.8x10-7	0.04(0.01)	8.4x10-10**	0.04(0.01)	7.1x10-9**
		17:45974480:A:G	rs1800547	0.22	0.08(0.01)	1.5x10-8*	0.04(0.01)	5.8x10-8	0.04(0.01)	8.2x10-11**	0.04(0.01)	7.0x10-10**
		c.G303A:p.P101P	rs56234850	0.23	0.08(0.01)	7.1x10-9**	0.04(0.01)	3.6x10-8*	0.04(0.01)	6.4x10-11**	0.04(0.01)	5.5x10-10**
		c.C830T:p.P277L	rs63750417	0.23	0.08(0.01)	9.1x10-9**	0.04(0.01)	2.6x10-8*	0.04(0.01)	5.3x10-11**	0.04(0.01)	3.6x10-10**
		c.G1078A:p.D360N	rs62063786	0.23	0.08(0.01)	1.2x10-8**	0.04(0.01)	4.8x10-8*	0.04(0.01)	8.9x10-11**	0.04(0.01)	6.9x10-10**
		c.T1091C:p.V364A	rs62063787	0.23	0.08(0.01)	8.9x10-9**	0.04(0.01)	4.1x10-8*	0.04(0.01)	9.0x10-11**	0.04(0.01)	6.5x10-10**
		c.C1333T:p.R445W	rs17651549	0.23	0.08(0.01)	6.4x10-9**	0.04(0.01)	2.9x10-8*	0.04(0.01)	5.1x10-11**	0.04(0.01)	4.2x10-10**
		17:45985627:A:G	rs62063791	0.22	0.09(0.01)	4.2x10-9**	0.04(0.01)	5.5x10-8*	0.04(0.01)	9.7x10-11**	0.04(0.01)	9.2x10-10**
		17:45985774:A:G	rs1529534	0.23	0.08(0.01)	1.2x10-8**	0.03(0.01)	1.4x10-7	0.04(0.01)	1.5x10-10**	0.04(0.01)	1.6x10-9**
		c.T1564C:p.S522P	rs10445337	0.23	0.08(0.01)	7.5x10-9**	0.04(0.01)	3.4x10-8*	0.04(0.01)	5.7x10-11**	0.04(0.01)	4.9x10-10**
		c.G354A:p.P118P	rs1052551	0.23	0.08(0.01)	6.8x10-9**	0.04(0.01)	4.4x10-8*	0.04(0.01)	8.3x10-11**	0.04(0.01)	5.9x10-10**
		c.T1512C:p.T504T	rs62063845	0.23	0.08(0.01)	6.3x10-9**	0.04(0.01)	2.6x10-8*	0.04(0.01)	5.5x10-11**	0.04(0.01)	3.5x10-10**
		17:45996373:G:A	rs62063850	0.23	0.08(0.01)	8.8x10-9**	0.04(0.01)	3.6x10-8*	0.04(0.01)	8.1x10-11**	0.04(0.01)	5.5x10-10**
		c.A507G:p.A169A	rs1052553	0.23	0.08(0.01)	2.2x10-8*	0.04(0.01)	4.4x10-8*	0.04(0.01)	1.4x10-10**	0.04(0.01)	7.5x10-10**
		c.T591C:p.N197N	rs17652121	0.23	0.08(0.01)	8.8x10-9**	0.04(0.01)	4.2x10-8*	0.04(0.01)	8.0x10-11**	0.04(0.01)	6.7x10-10**
		17:46014358:G:A	rs75534191	0.23	0.09(0.02)	1.7x10-8*	0.04(0.01)	2.8x10-7	0.04(0.01)	2.5x10-9**	0.04(0.01)	1.1x10-8**
		17:46024197:T:C	rs9468	0.23	0.08(0.01)	1.2x10-8**	0.04(0.01)	7.6x10-8	0.04(0.01)	1.8x10-10**	0.04(0.01)	1.3x10-9**
17	STH	c.A20G:p.Q7R	rs62063857	0.23	0.08(0.01)	8.8x10-9**	0.04(0.01)	4.2x10-8*	0.04(0.01)	9.3x10-11**	0.04(0.01)	7.8x10-10**	Novel ARHL gene
17	LRRC37A2	c.T3842C:p.I1281T	rs62073349	0.19	0.08(0.02)	1.6x10-5	0.04(0.01)	8.2x10-6	0.04(0.01)	3.0x10-8*	0.04(0.01)	3.2x10-7	Novel ARHL gene
17	NSF	17:46710944:G:A	rs183211	0.24	0.07(0.01)	1.7x10-6	0.03(0.01)	1.2x10-5	0.03(0.01)	3.2x10-8*	0.04(0.01)	2.3x10-7	Novel ARHL gene
		c.G2106A:p.K702K	rs199533	0.22	0.08(0.02)	1.6x10-7	0.03(0.01)	7.4x10-6	0.03(0.01)	1.1x10-8**	0.04(0.01)	1.7x10-7
17	LRRC37A3	17:64897294:A:G	rs3874801	0.19	0.09(0.02)	1.8x10-6	0.03(0.01)	2.6x10-5	0.04(0.01)	6.7x10-9**	0.04(0.01)	1.7x10-6	Novel ARHL gene
18	CCDC68	c.G345A:p.K115K	rs1344011	0.23	0.09(0.01)	1.4x10-10**	0.03(0.01)	9.3x10-6	0.02(0.01)	3.1x10-3	0.04(0.01)	3.1x10-7	ARHL (PMID: 34108613, 34847940, 32986727, 35661827)
22	GCAT	22:37813643:G:A	rs56265312	0.06	0.10(0.03)	8.7x10-5	0.07(0.01)	9.0x10-10**	0.05(0.01)	6.7x10-8**	0.07(0.01)	1.2x10-9**	ARHL (PMID: 34847940)
22	BAIAP2L2	22:38089057:C:G	rs62235125	0.39	0.04(0.01)	6.0x10-4	0.03(0.01)	1.1x10-8**	0.02(0.01)	1.1x10-5	0.03(0.01)	1.8x10-7	ARHL (PMID: 32986727, 34108613, 34847940)
		c.T754C:p.C252R	rs17856487	0.42	0.06(0.01)	2.8x10-6	0.04(0.01)	1.9x10-14**	0.03(0.01)	7.2x10-9**	0.04(0.01)	2.8x10-12**
		22:38107961:C:T	rs13054158	0.22	-0.09(0.02)	1.2x10-8**	-0.03(0.01)	8.0x10-7	-0.03(0.01)	3.2x10-6	-0.03(0.01)	5.4x10-6
22	KLHDC7B	c.G3433A:p.V1145M	rs36062310	0.04	0.12(0.03)	1.0x10-4	0.14(0.01)	1.7x10-26**	0.08(0.01)	5.7x10-12**	0.14(0.01)	3.6x10-24**	ARHL (PMID: 32986727, 34108613, 35661827, 34847940, 37165447, 36788145)
*genome-wide significant (p < 5 × 10−8) or **significant after a Bonferoni correction for testing for hearing aid (H-aid), hearing difficulty (H-diff), hearing difficulty with background noise (H-noise) and the combined hearing trait (H-both) in the univariate analysis of the white-European individuals from the UK Biobank. Abbreviations: ARHL: age-related hearing loss, CHR: Chromosome, *EAF: effe…
